# Supplementary material for: Analysis of Antimicrobial Resistance in Bacterial Pathogens Recovered from Food and Human Sources: Insights from 639,087 Bacterial Whole-Genome Sequences in the NCBI Pathogen Detection Database
Source: Microorganisms. 2024 Mar 30;12(4):709. doi: 10.3390/microorganisms12040709 (PMC11051753; doi:10.3390/microorganisms12040709)
Supplement: Supplementary file 1 [file microorganisms-12-00709-s001.zip]

Archive with 8 entries (8 files):
- Supplementary File S1.pdf
- Supplementary File S2.pdf
- Supplementary File S3.pdf
- Supplementary File S4.pdf
- Supplementary File S5.pdf
- Supplementary File S6.pdf
- Supplementary Table S1.xlsx
- Supplementary Table S2.xlsx
