# Supplementary material for: Analysis of Antimicrobial Resistance in Bacterial Pathogens Recovered from Food and Human Sources: Insights from 639,087 Bacterial Whole-Genome Sequences in the NCBI Pathogen Detection Database
Source: Microorganisms. 2024 Mar 30;12(4):709. doi: 10.3390/microorganisms12040709 (PMC11051753; doi:10.3390/microorganisms12040709)
Supplement: Supplementary file 1 [file microorganisms-12-00709-s001.zip › Supplementary Table S1.xlsx]

## Sheet: Feuil1
Genus	Species Investigated	Number of Genomes in Metadata	Number for Species	Metadata Table Version	Last Updatea	Download Dateb	Number of Sequences Included in Analysisc			Number of Sequences Excludedd
							From Food Sources	From Human Clinical Sources	Total Included
Acinetobacter	Acinetobacter spp.	28242		PDG000000010.1118	2023-11-15	2023-11-17	23	21905	21928	6314
Aeromonas		1214				2023-11-17	54	306	360	854
	Aeromonas (table not assigned species)		462	PDG000000068.128	2023-11-14	2023-11-17
	Aeromonas salmonicida		342	PDG000000077.46	2023-11-03	2023-11-17
	Aeromonas sobria		21	PDG000000082.9	2023-10-08	2023-11-17
	Aeromonas veronii		389	PDG000000076.61	2023-10-20	2023-11-17
Bacillus	Bacillus cereus	5410	5410	PDG000000088.240	2023-11-15	2023-11-17	727	326	1053	4357
Campylobacter	Campylobacter spp.	115792		PDG000000003.2070	2023-11-16	2023-11-17	34041	16577	50618	65174
Citrobacter	Citrobacter spp.	3541		PDG000000039.697	2023-11-14	2023-11-17	49	2013	2062	1479
Clostridioides	Clostridioides difficile	25277	25277	PDG000000045.568	2023-11-13	2023-11-17	94	20105	20199	5078
Clostridium		3517					262	1268	1530	1987
	Clostridium botulinum		1425	PDG000000059.140	2023-11-13	2023-11-17
	Clostridium perfringens		2092	PDG000000061.175	2023-11-07	2023-11-17
Escherichia		347902		PDG000000004.4141	2023-11-17	2023-11-17	17426	90808	108234	239668
	Escherichia coli		304672	PDG000000004.4141	2023-11-17	2023-11-17
	Escherichia albertii		676	PDG000000004.4141	2023-11-17	2023-11-17
	Escherichia fergusonii		251	PDG000000004.4141	2023-11-17	2023-11-17
Shigella		347902		PDG000000004.4141	2023-11-17	2023-11-17	14	17281	17295	330607
	Shigella sonnei		21908	PDG000000004.4141	2023-11-17	2023-11-17
	Shigella boydii		1012	PDG000000004.4141	2023-11-17	2023-11-17
	Shigella dysenteriae		1098	PDG000000004.4141	2023-11-17	2023-11-17
	Shigella flexneri		18172	PDG000000004.4141	2023-11-17	2023-11-17
	Shigella sp. (unknown)		113	PDG000000004.4141	2023-11-17	2023-11-17
Edwardsiella		102				2023-11-17	3	4	7	95
	Edwardsiella ictaluri		36	PDG000000079.13	2023-07-13	2023-11-17
	Edwardsiella piscicida		37	PDG000000080.25	2023-10-08	2023-11-17
	Edwardsiella tarda		29	PDG000000081.13	2023-09-09	2023-11-17
Enterobacter		13518				2023-11-17	66	9660	9726	3792
	Enterobacter asburiae		684	PDG000000106.61	2023-11-13	2023-11-17
	Enterobacter bugandensis		261	PDG000000111.23	2023-10-24	2023-11-17
	Enterobacter cancerogenus		32	PDG000000107.10	2023-11-13	2023-11-17
	Enterobacter chengduensis		48	PDG000000118.10	2023-10-14	2023-11-17
	Enterobacter chuandaensis		12	PDG000000119.1	2023-03-15	2023-11-17
	Enterobacter cloacae		4795	PDG000000028.948	2023-11-15	2023-11-17
	Enterobacter hormaechei		6298	PDG000000105.149	2023-11-13	2023-11-17
	Enterobacter kobei		546	PDG000000108.59	2023-11-13	2023-11-17
	Enterobacter ludwigii		200	PDG000000109.45	2023-11-10	2023-11-17
	Enterobacter mori		48	PDG000000110.8	2023-10-24	2023-11-17
	Enterobacter oligotrophicus		4	PDG000000121.1	2023-05-12	2023-11-17
	Enterobacter roggenkampii		557	PDG000000116.53	2023-11-13	2023-11-17
	Enterobacter sichuanensis		22	PDG000000117.5	2023-09-20	2023-11-17
	Enterobacter soli		11	PDG000000112.9	2023-10-28	2023-11-17
Enterococcus		41537				2023-11-17	899	23002	23901	17636
	Enterococcus faecalis		10241	PDG000000072.419	2023-11-14	2023-11-17
	Enterococcus faecium		31296	PDG000000071.469	2023-11-15	2023-11-17
Klebsiella		90037					628	60726	61354	28683
	Klebsiella pneumoniae		82667	PDG000000012.1616	2023-11-15	2023-11-17
	Klebsiella aerogenes		1643	PDG000000012.1616	2023-11-15	2023-11-17
	Klebsiella quasipneumoniae		2195	PDG000000012.1616	2023-11-15	2023-11-17
	Klebsiella variicola		1665	PDG000000012.1616	2023-11-15	2023-11-17
	Klebsiella oxytoca		1867	PDG000000030.680	2023-11-12	2023-11-17
Kluyvera	Kluyvera intermedia	30	30	PDG000000040.76	2023-11-09	2023-11-17	1	12	13	17
Kosakonia		4				2023-11-17	0	0	0	4
	Kosakonia oryzendophytica		3	PDG000000113.3	2023-05-03	2023-11-17
	Kosakonia oryziphila		1	PDG000000114.3	2023-05-03	2023-11-17
Listeria		62362					16699	10218	26917	35445
	Listeria monocytogenes		61004	PDG000000001.3468	2023-11-17	2023-11-17
	Listeria innocua		1358	PDG000000091.81	2023-10-29	2023-11-17
Morganella	Morganella spp.	488	488	PDG000000020.276	2023-11-14	2023-11-17	17	359	376	112
Providencia	Providencia spp.	671	671	PDG000000021.610	2023-11-15	2023-11-17	8	490	498	173
Pseudomonas		29311					178	20547	20725	8586
	Pseudomonas aeruginosa		28646	PDG000000036.988	2023-11-15	2023-11-17
	Pseudomonas putida		665	PDG000000075.103	2023-11-13	2023-11-17
Salmonella		582619		PDG000000002.2832	2023-11-16	2023-11-17	70760	114170	184930	397689
	Salmonella bongori		165	PDG000000002.2832	2023-11-16	2023-11-17
	Salmonella enterica		582454	PDG000000002.2832	2023-11-16	2023-11-17
	Salmonella enterica subsp. arizonae		515	PDG000000002.2832	2023-11-16	2023-11-17
	Salmonella enterica subsp. enterica		233938	PDG000000002.2832	2023-11-16	2023-11-17
	Salmonella enterica subsp. houtenae		453	PDG000000002.2832	2023-11-16	2023-11-17
	Salmonella enterica subsp. indica		30	PDG000000002.2832	2023-11-16	2023-11-17
	Salmonella enterica subsp. salamae		542	PDG000000002.2832	2023-11-16	2023-11-17
Serratia	Serratia spp.	3319	3319	PDG000000016.565	2023-11-14	2023-11-17	76	2167	2243	1076
Shewanella	Shewanella algae	136	136	PDG000000084.19	2023-10-20	2023-11-17	5	76	81	55
Staphylococcus		115438					2629	72276	74905	40533
	Staphylococcus aureus		109788	PDG000000073.600	2023-11-16	2023-11-17
	Staphylococcus pseudintermedius		5077	PDG000000042.346	2023-11-15	2023-11-17
Stenotrophomonas	Stenotrophomonas maltophilia	2283	2283	PDG000000093.79	2023-11-10	2023-11-17	1	872	873	1410
Vibrio		22978					3128	6131	9259	13719
	Vibrio cholerae		9665	PDG000000055.462	2023-11-14	2023-11-17
	Vibrio fluvialis		350	PDG000000099.44	2023-11-09	2023-11-17
	Vibrio harveyi		130	PDG000000083.50	2023-09-27	2023-11-17
	Vibrio metschnikovii		169	PDG000000098.9	2023-08-28	2023-11-17
	Vibrio parahaemolyticus		9848	PDG000000023.796	2023-11-15	2023-11-17
	Vibrio vulnificus		1762	PDG000000058.232	2023-11-15	2023-11-17
TOTALe		1843630					147788	491299	639087c	1204543d
aLast update according to the NCBI FTP website metadata bDate metadata file was downloaded cThe number of sequences included in antimicrobial resistance analyses after python scripts assigned sequences to food or human clinical sources dThe number of sequences that were not assigned a category (by python scripts) based on metadata entries, and therefore not included in analyses eTotal number of s…
