# Supplementary material for: Analysis of Antimicrobial Resistance in Bacterial Pathogens Recovered from Food and Human Sources: Insights from 639,087 Bacterial Whole-Genome Sequences in the NCBI Pathogen Detection Database
Source: Microorganisms. 2024 Mar 30;12(4):709. doi: 10.3390/microorganisms12040709 (PMC11051753; doi:10.3390/microorganisms12040709)
Supplement: Supplementary file 1 [file microorganisms-12-00709-s001.zip › Supplementary Table S2.xlsx]

## Sheet: select_priority_genes
Organisma	Antimicrobial Resistance Geneb
	blaCMY		blaCTX-M		blaGES		blaIMP		blaKPC		blaNDM		blaOXA		blaPER		blaSHV		blaTEM		blaVIM		qnrS
	Food	Clinical	Food	Clinical	Food	Clinical	Food	Clinical	Food	Clinical	Food	Clinical	Food	Clinical	Food	Clinical	Food	Clinical	Food	Clinical	Food	Clinical	Food	Clinical
Acinetobacter	-	10 (0.05%)	-	185 (0.84%)	1 (4.35%)	139 (0.63%)	-	27 (0.12%)	-	9 (0.04%)	-	1295 (5.91%)	21 (91.3%)	21666 (98.91%)	1 (4.35%)	618 (2.82%)	-	79 (0.36%)	3 (13.04%)	7114 (32.48%)	-	20 (0.09%)	-	3 (0.01%)
Aeromonas	-	-	-	5 (1.63%)	-	-	-	-	-	11 (3.59%)	-	-	54 (100%)	306 (100%)	-	2 (0.65%)	-	2 (0.65%)	1 (1.85%)	12 (3.92%)	-	-	2 (3.7%)	9 (2.94%)
Bacillus	-	-	-	-	-	-	-	-	-	-	-	-	-	-	-	-	-	-	2 (0.28%)	1 (0.31%)	-	-	-	-
Campylobacter	-	-	-	-	-	-	-	-	-	-	-	-	21296 (62.56%)	13998 (84.44%)	-	-	-	-	1 (0%)	-	-	-	-	-
Citrobacter	42 (85.71%)	1591 (79.04%)	-	318 (15.8%)	-	21 (1.04%)	-	100 (4.97%)	1 (2.04%)	647 (32.14%)	-	258 (12.82%)	2 (4.08%)	783 (38.9%)	-	1 (0.05%)	-	248 (12.32%)	4 (8.16%)	959 (47.64%)	-	109 (5.41%)	3 (6.12%)	206 (10.23%)
Clostridioides difficile	-	-	-	1 (0%)	-	-	-	-	-	-	-	-	-	-	-	-	-	-	-	7 (0.03%)	-	-	-	-
Clostridium	-	-	-	-	-	-	-	-	-	-	-	-	-	-	-	-	-	-	-	2 (0.16%)	-	-	-	-
Edwardsiella	-	-	-	-	-	-	-	-	-	-	-	-	-	-	-	-	-	-	-	-	-	-	-	-
Enterobacter	-	52 (0.54%)	2 (3.03%)	2368 (24.51%)	-	14 (0.14%)	-	1144 (11.84%)	-	1309 (13.55%)	-	1736 (17.97%)	1 (1.52%)	3065 (31.73%)	-	6 (0.06%)	3 (4.55%)	1807 (18.71%)	6 (9.09%)	4006 (41.47%)	2 (3.03%)	753 (7.8%)	1 (1.52%)	1437 (14.88%)
Enterococcus	-	-	-	-	-	-	-	-	-	1 (0%)	-	-	-	19 (0.08%)	-	-	-	-	1 (0.11%)	14 (0.06%)	-	-	-	-
Escherichia	875 (5.02%)	4980 (5.48%)	1591 (9.13%)	31513 (34.7%)	-	17 (0.02%)	1 (0.01%)	216 (0.24%)	1 (0.01%)	1449 (1.6%)	67 (0.38%)	6653 (7.33%)	213 (1.22%)	14087 (15.51%)	-	6 (0.01%)	133 (0.76%)	1084 (1.19%)	3445 (19.77%)	33778 (37.2%)	2 (0.01%)	116 (0.13%)	986 (5.66%)	6341 (6.98%)
Klebsiella	2 (0.32%)	1149 (1.89%)	111 (17.68%)	30637 (50.45%)	1 (0.16%)	70 (0.12%)	-	841 (1.38%)	10 (1.59%)	19701 (32.44%)	7 (1.11%)	8829 (14.54%)	53 (8.44%)	28181 (46.41%)	-	16 (0.03%)	519 (82.64%)	53631 (88.32%)	119 (18.95%)	34283 (56.46%)	-	973 (1.6%)	62 (9.87%)	12064 (19.87%)
Kluyvera intermedia	-	-	1 (100%)	1 (8.33%)	-	-	-	-	-	12 (100%)	-	-	-	10 (83.33%)	-	-	-	11 (91.67%)	-	11 (91.67%)	-	-	-	1 (8.33%)
Listeria	-	-	-	-	-	-	-	-	-	-	-	-	-	-	-	-	-	-	2 (0.01%)	1 (0.01%)	-	-	-	-
Morganella	-	2 (0.56%)	-	31 (8.64%)	-	2 (0.56%)	-	34 (9.47%)	-	23 (6.41%)	-	38 (10.58%)	-	83 (23.12%)	-	-	-	4 (1.11%)	-	65 (18.11%)	-	4 (1.11%)	-	11 (3.06%)
Providencia	-	70 (14.29%)	-	38 (7.76%)	-	-	-	186 (37.96%)	-	10 (2.04%)	-	154 (31.43%)	1 (12.5%)	147 (30%)	-	21 (4.29%)	-	11 (2.24%)	-	53 (10.82%)	-	20 (4.08%)	-	19 (3.88%)
Pseudomonas	-	2 (0.01%)	-	41 (0.2%)	5 (2.81%)	781 (3.8%)	-	727 (3.54%)	-	818 (3.98%)	-	423 (2.06%)	160 (89.89%)	20317 (98.88%)	-	207 (1.01%)	-	14 (0.07%)	-	376 (1.83%)	6 (3.37%)	1788 (8.7%)	-	14 (0.07%)
Salmonella	4261 (6.02%)	1222 (1.07%)	3200 (4.52%)	2540 (2.22%)	-	-	1 (0%)	-	-	2 (0%)	6 (0.01%)	36 (0.03%)	409 (0.58%)	930 (0.81%)	-	-	98 (0.14%)	103 (0.09%)	5628 (7.95%)	17093 (14.97%)	1 (0%)	2 (0%)	945 (1.34%)	3250 (2.85%)
Serratia	-	3 (0.14%)	-	228 (10.52%)	-	5 (0.23%)	-	142 (6.55%)	-	244 (11.26%)	-	54 (2.49%)	-	337 (15.55%)	-	-	-	87 (4.01%)	-	374 (17.26%)	-	38 (1.75%)	1 (1.32%)	120 (5.54%)
Shewanella algae	-	1 (1.32%)	-	-	-	-	-	-	-	-	-	-	5 (100%)	76 (100%)	-	-	-	-	-	1 (1.32%)	-	-	-	-
Shigella	-	61 (0.35%)	6 (42.86%)	2844 (16.46%)	-	-	-	-	-	-	-	-	-	5403 (31.27%)	-	-	-	4 (0.02%)	6 (42.86%)	5287 (30.59%)	-	1 (0.01%)	7 (50%)	1902 (11.01%)
Staphylococcus	-	-	1 (0.04%)	-	-	-	-	-	-	1 (0%)	-	-	-	2 (0%)	-	-	-	1 (0%)	4 (0.15%)	88 (0.12%)	-	-	-	-
Stenotrophomonas maltophilia	-	-	-	1 (0.11%)	-	1 (0.11%)	-	-	-	-	-	-	-	4 (0.46%)	-	-	-	-	-	-	-	-	-	-
Vibrio	64 (2.05%)	4 (0.07%)	96 (3.07%)	5 (0.08%)	-	-	-	-	-	-	14 (0.45%)	3 (0.05%)	31 (0.99%)	26 (0.42%)	14 (0.45%)	7 (0.11%)	-	-	6 (0.19%)	84 (1.37%)	1 (0.03%)	-	32 (1.02%)	54 (0.88%)
Totalc	5244 (3.55%)	9147 (1.86%)	5008 (3.39%)	70756 (14.4%)	7 (0%)	1050 (0.21%)	2 (0%)	3417 (0.7%)	12 (0.01%)	24237 (4.93%)	94 (0.06%)	19479 (3.96%)	22246 (15.05%)	109440 (22.28%)	15 (0.01%)	884 (0.18%)	753 (0.51%)	57086 (11.62%)	9228 (6.24%)	103609 (21.09%)	12 (0.01%)	3824 (0.78%)	2039 (1.38%)	25431 (5.18%)
aWhere only genus is listed, multiple species for corresponding genus were included in counts. bNumber of sequences encoding gene-family (column header) for organism listed (row name) from food or clinical sources. The percentage of sequences encoding gene from corresponding source category out of the total number of sequences for that organism from source category (e.g. food or clinical) is list…

## Sheet: sources_of_genes
Genus	total_from_genus	Source	Gene	total_from_source	number_with_gene			Sources
Acinetobacter	28242	Multi-product	blaGES	13	1			Multi-product
Acinetobacter	28242	Multi-product	blaPER	13	1			Fruit/Vegetables
Acinetobacter	28242	Multi-product	blaTEM	13	2			Dairy
Acinetobacter	28242	Fruit/Vegetables	blaTEM	4	1			Meat/Poultry
Aeromonas	1213	Fruit/Vegetables	blaTEM	6	1			Fish/Seafood
Bacillus	5410	Multi-product	blaTEM	410	1			Spice/Herbs
Bacillus	5410	Dairy	blaTEM	165	1			Egg
Campylobacter	115792	Meat/Poultry	blaTEM	30807	1			Nuts/Seeds
Citrobacter	3540	Fish/Seafood	blaCMY	5	5			Clinical
Citrobacter	3540	Fish/Seafood	blaTEM	5	1
Citrobacter	3540	Multi-product	blaCMY	17	16
Citrobacter	3540	Multi-product	blaKPC	17	1
Citrobacter	3540	Multi-product	blaTEM	17	1
Citrobacter	3540	Meat/Poultry	blaCMY	8	8
Citrobacter	3540	Meat/Poultry	blaTEM	8	2
Citrobacter	3540	Dairy	blaCMY	2	1
Citrobacter	3540	Fruit/Vegetables	blaCMY	16	11
Citrobacter	3540	Spice/Herbs	blaCMY	1	1
Enterobacter	13518	Meat/Poultry	blaVIM	4	2
Enterobacter	13518	Dairy	blaCTX-M	2	1
Enterobacter	13518	Dairy	blaTEM	2	1
Enterobacter	13518	Fruit/Vegetables	blaCTX-M	32	1
Enterobacter	13518	Fruit/Vegetables	blaSHV	32	2
Enterobacter	13518	Fruit/Vegetables	blaTEM	32	4
Enterobacter	13518	Spice/Herbs	blaSHV	4	1
Enterobacter	13518	Spice/Herbs	blaTEM	4	1
Enterococcus	41535	Multi-product	blaTEM	95	1
Escherichia	305599	Egg	blaCMY	103	15
Escherichia	305599	Egg	blaCTX-M	103	1
Escherichia	305599	Egg	blaTEM	103	29
Escherichia	305599	Fish/Seafood	blaCMY	337	2
Escherichia	305599	Fish/Seafood	blaCTX-M	337	33
Escherichia	305599	Fish/Seafood	blaKPC	337	1
Escherichia	305599	Fish/Seafood	blaNDM	337	4
Escherichia	305599	Fish/Seafood	blaSHV	337	4
Escherichia	305599	Fish/Seafood	blaTEM	337	67
Escherichia	305599	Multi-product	blaCMY	1541	11
Escherichia	305599	Multi-product	blaCTX-M	1541	229
Escherichia	305599	Multi-product	blaNDM	1541	13
Escherichia	305599	Multi-product	blaSHV	1541	3
Escherichia	305599	Multi-product	blaTEM	1541	296
Escherichia	305599	Meat/Poultry	blaCMY	12399	417
Escherichia	305599	Meat/Poultry	blaCTX-M	12399	925
Escherichia	305599	Meat/Poultry	blaNDM	12399	41
Escherichia	305599	Meat/Poultry	blaSHV	12399	125
Escherichia	305599	Meat/Poultry	blaTEM	12399	2478
Escherichia	305599	Meat/Poultry	blaVIM	12399	2
Escherichia	305599	Dairy	blaCMY	1408	420
Escherichia	305599	Dairy	blaCTX-M	1408	313
Escherichia	305599	Dairy	blaIMP	1408	1
Escherichia	305599	Dairy	blaSHV	1408	1
Escherichia	305599	Dairy	blaTEM	1408	264
Escherichia	305599	Fruit/Vegetables	blaCMY	1373	6
Escherichia	305599	Fruit/Vegetables	blaCTX-M	1373	83
Escherichia	305599	Fruit/Vegetables	blaNDM	1373	7
Escherichia	305599	Fruit/Vegetables	blaTEM	1373	281
Escherichia	305599	Spice/Herbs	blaCMY	147	3
Escherichia	305599	Spice/Herbs	blaCTX-M	147	5
Escherichia	305599	Spice/Herbs	blaTEM	147	23
Escherichia	305599	Nuts/Seeds	blaCMY	16	1
Escherichia	305599	Nuts/Seeds	blaCTX-M	16	2
Escherichia	305599	Nuts/Seeds	blaNDM	16	2
Escherichia	305599	Nuts/Seeds	blaTEM	16	7
Klebsiella	90993	Egg	blaSHV	1	1
Klebsiella	90993	Fish/Seafood	blaCTX-M	42	19
Klebsiella	90993	Fish/Seafood	blaKPC	42	1
Klebsiella	90993	Fish/Seafood	blaNDM	42	2
Klebsiella	90993	Fish/Seafood	blaSHV	42	36
Klebsiella	90993	Fish/Seafood	blaTEM	42	15
Klebsiella	90993	Multi-product	blaCMY	102	1
Klebsiella	90993	Multi-product	blaCTX-M	102	9
Klebsiella	90993	Multi-product	blaKPC	102	5
Klebsiella	90993	Multi-product	blaNDM	102	2
Klebsiella	90993	Multi-product	blaSHV	102	52
Klebsiella	90993	Multi-product	blaTEM	102	11
Klebsiella	90993	Meat/Poultry	blaCMY	215	1
Klebsiella	90993	Meat/Poultry	blaCTX-M	215	22
Klebsiella	90993	Meat/Poultry	blaSHV	215	203
Klebsiella	90993	Meat/Poultry	blaTEM	215	46
Klebsiella	90993	Dairy	blaCTX-M	173	20
Klebsiella	90993	Dairy	blaSHV	173	149
Klebsiella	90993	Dairy	blaTEM	173	20
Klebsiella	90993	Fruit/Vegetables	blaCTX-M	93	39
Klebsiella	90993	Fruit/Vegetables	blaGES	93	1
Klebsiella	90993	Fruit/Vegetables	blaKPC	93	4
Klebsiella	90993	Fruit/Vegetables	blaNDM	93	3
Klebsiella	90993	Fruit/Vegetables	blaSHV	93	76
Klebsiella	90993	Fruit/Vegetables	blaTEM	93	27
Klebsiella	90993	Spice/Herbs	blaCTX-M	2	2
Klebsiella	90993	Spice/Herbs	blaSHV	2	2
Kluyvera intermedia	30	Fish/Seafood	blaCTX-M	1	1
Listeria	62362	Meat/Poultry	blaTEM	2303	2
Pseudomonas	29317	Fruit/Vegetables	blaGES	35	5
Pseudomonas	29317	Fruit/Vegetables	blaVIM	35	6
Salmonella	582619	Egg	blaCMY	622	4
Salmonella	582619	Egg	blaCTX-M	622	11
Salmonella	582619	Egg	blaTEM	622	30
Salmonella	582619	Fish/Seafood	blaCMY	2247	3
Salmonella	582619	Fish/Seafood	blaCTX-M	2247	5
Salmonella	582619	Fish/Seafood	blaTEM	2247	89
Salmonella	582619	Multi-product	blaCMY	13375	777
Salmonella	582619	Multi-product	blaCTX-M	13375	182
Salmonella	582619	Multi-product	blaIMP	13375	1
Salmonella	582619	Multi-product	blaSHV	13375	49
Salmonella	582619	Multi-product	blaTEM	13375	1266
Salmonella	582619	Multi-product	blaVIM	13375	1
Salmonella	582619	Meat/Poultry	blaCMY	48436	3439
Salmonella	582619	Meat/Poultry	blaCTX-M	48436	2997
Salmonella	582619	Meat/Poultry	blaNDM	48436	6
Salmonella	582619	Meat/Poultry	blaSHV	48436	48
Salmonella	582619	Meat/Poultry	blaTEM	48436	4174
Salmonella	582619	Dairy	blaCMY	622	23
Salmonella	582619	Dairy	blaTEM	622	11
Salmonella	582619	Fruit/Vegetables	blaCMY	2933	7
Salmonella	582619	Fruit/Vegetables	blaCTX-M	2933	5
Salmonella	582619	Fruit/Vegetables	blaSHV	2933	1
Salmonella	582619	Fruit/Vegetables	blaTEM	2933	30
Salmonella	582619	Spice/Herbs	blaTEM	831	17
Salmonella	582619	Nuts/Seeds	blaCMY	1688	8
Salmonella	582619	Nuts/Seeds	blaTEM	1688	11
Shigella	42303	Fish/Seafood	blaTEM	2	1
Shigella	42303	Multi-product	blaCTX-M	6	5
Shigella	42303	Multi-product	blaTEM	6	3
Shigella	42303	Meat/Poultry	blaCTX-M	5	1
Shigella	42303	Meat/Poultry	blaTEM	5	1
Shigella	42303	Fruit/Vegetables	blaTEM	1	1
Staphylococcus	115438	Multi-product	blaTEM	891	1
Staphylococcus	115438	Meat/Poultry	blaCTX-M	246	1
Staphylococcus	115438	Dairy	blaTEM	1408	3
Vibrio	22978	Fish/Seafood	blaCMY	2642	5
Vibrio	22978	Fish/Seafood	blaCTX-M	2642	33
Vibrio	22978	Fish/Seafood	blaNDM	2642	5
Vibrio	22978	Fish/Seafood	blaPER	2642	2
Vibrio	22978	Fish/Seafood	blaTEM	2642	3
Vibrio	22978	Fish/Seafood	blaVIM	2642	1
Vibrio	22978	Multi-product	blaCMY	469	59
Vibrio	22978	Multi-product	blaCTX-M	469	63
Vibrio	22978	Multi-product	blaNDM	469	9
Vibrio	22978	Multi-product	blaPER	469	12
Vibrio	22978	Multi-product	blaTEM	469	3
Acinetobacter	28242	Clinical	blaCMY	21905	10
Acinetobacter	28242	Clinical	blaCTX-M	21905	185
Acinetobacter	28242	Clinical	blaGES	21905	139
Acinetobacter	28242	Clinical	blaIMP	21905	27
Acinetobacter	28242	Clinical	blaKPC	21905	9
Acinetobacter	28242	Clinical	blaNDM	21905	1295
Acinetobacter	28242	Clinical	blaOXA	21905	21666
Acinetobacter	28242	Clinical	blaPER	21905	618
Acinetobacter	28242	Clinical	blaSHV	21905	79
Acinetobacter	28242	Clinical	blaTEM	21905	7114
Acinetobacter	28242	Clinical	blaVIM	21905	20
Acinetobacter	28242	Clinical	qnrS	21905	3
Aeromonas	1213	Clinical	blaCMY	306	0
Aeromonas	1213	Clinical	blaCTX-M	306	5
Aeromonas	1213	Clinical	blaGES	306	0
Aeromonas	1213	Clinical	blaIMP	306	0
Aeromonas	1213	Clinical	blaKPC	306	11
Aeromonas	1213	Clinical	blaNDM	306	0
Aeromonas	1213	Clinical	blaOXA	306	306
Aeromonas	1213	Clinical	blaPER	306	2
Aeromonas	1213	Clinical	blaSHV	306	2
Aeromonas	1213	Clinical	blaTEM	306	12
Aeromonas	1213	Clinical	blaVIM	306	0
Aeromonas	1213	Clinical	qnrS	306	9
Bacillus	5410	Clinical	blaCMY	326	0
Bacillus	5410	Clinical	blaCTX-M	326	0
Bacillus	5410	Clinical	blaGES	326	0
Bacillus	5410	Clinical	blaIMP	326	0
Bacillus	5410	Clinical	blaKPC	326	0
Bacillus	5410	Clinical	blaNDM	326	0
Bacillus	5410	Clinical	blaOXA	326	0
Bacillus	5410	Clinical	blaPER	326	0
Bacillus	5410	Clinical	blaSHV	326	0
Bacillus	5410	Clinical	blaTEM	326	1
Bacillus	5410	Clinical	blaVIM	326	0
Bacillus	5410	Clinical	qnrS	326	0
Campylobacter	115792	Clinical	blaCMY	16577	0
Campylobacter	115792	Clinical	blaCTX-M	16577	0
Campylobacter	115792	Clinical	blaGES	16577	0
Campylobacter	115792	Clinical	blaIMP	16577	0
Campylobacter	115792	Clinical	blaKPC	16577	0
Campylobacter	115792	Clinical	blaNDM	16577	0
Campylobacter	115792	Clinical	blaOXA	16577	13998
Campylobacter	115792	Clinical	blaPER	16577	0
Campylobacter	115792	Clinical	blaSHV	16577	0
Campylobacter	115792	Clinical	blaTEM	16577	0
Campylobacter	115792	Clinical	blaVIM	16577	0
Campylobacter	115792	Clinical	qnrS	16577	0
Citrobacter	3540	Clinical	blaCMY	2013	1591
Citrobacter	3540	Clinical	blaCTX-M	2013	318
Citrobacter	3540	Clinical	blaGES	2013	21
Citrobacter	3540	Clinical	blaIMP	2013	100
Citrobacter	3540	Clinical	blaKPC	2013	647
Citrobacter	3540	Clinical	blaNDM	2013	258
Citrobacter	3540	Clinical	blaOXA	2013	783
Citrobacter	3540	Clinical	blaPER	2013	1
Citrobacter	3540	Clinical	blaSHV	2013	248
Citrobacter	3540	Clinical	blaTEM	2013	959
Citrobacter	3540	Clinical	blaVIM	2013	109
Citrobacter	3540	Clinical	qnrS	2013	206
Clostridioides difficile	25277	Clinical	blaCMY	20105	0
Clostridioides difficile	25277	Clinical	blaCTX-M	20105	1
Clostridioides difficile	25277	Clinical	blaGES	20105	0
Clostridioides difficile	25277	Clinical	blaIMP	20105	0
Clostridioides difficile	25277	Clinical	blaKPC	20105	0
Clostridioides difficile	25277	Clinical	blaNDM	20105	0
Clostridioides difficile	25277	Clinical	blaOXA	20105	0
Clostridioides difficile	25277	Clinical	blaPER	20105	0
Clostridioides difficile	25277	Clinical	blaSHV	20105	0
Clostridioides difficile	25277	Clinical	blaTEM	20105	7
Clostridioides difficile	25277	Clinical	blaVIM	20105	0
Clostridioides difficile	25277	Clinical	qnrS	20105	0
Clostridium	3510	Clinical	blaCMY	1268	0
Clostridium	3510	Clinical	blaCTX-M	1268	0
Clostridium	3510	Clinical	blaGES	1268	0
Clostridium	3510	Clinical	blaIMP	1268	0
Clostridium	3510	Clinical	blaKPC	1268	0
Clostridium	3510	Clinical	blaNDM	1268	0
Clostridium	3510	Clinical	blaOXA	1268	0
Clostridium	3510	Clinical	blaPER	1268	0
Clostridium	3510	Clinical	blaSHV	1268	0
Clostridium	3510	Clinical	blaTEM	1268	2
Clostridium	3510	Clinical	blaVIM	1268	0
Clostridium	3510	Clinical	qnrS	1268	0
Edwardsiella	102	Clinical	blaCMY	4	0
Edwardsiella	102	Clinical	blaCTX-M	4	0
Edwardsiella	102	Clinical	blaGES	4	0
Edwardsiella	102	Clinical	blaIMP	4	0
Edwardsiella	102	Clinical	blaKPC	4	0
Edwardsiella	102	Clinical	blaNDM	4	0
Edwardsiella	102	Clinical	blaOXA	4	0
Edwardsiella	102	Clinical	blaPER	4	0
Edwardsiella	102	Clinical	blaSHV	4	0
Edwardsiella	102	Clinical	blaTEM	4	0
Edwardsiella	102	Clinical	blaVIM	4	0
Edwardsiella	102	Clinical	qnrS	4	0
Enterobacter	13518	Clinical	blaCMY	9660	52
Enterobacter	13518	Clinical	blaCTX-M	9660	2368
Enterobacter	13518	Clinical	blaGES	9660	14
Enterobacter	13518	Clinical	blaIMP	9660	1144
Enterobacter	13518	Clinical	blaKPC	9660	1309
Enterobacter	13518	Clinical	blaNDM	9660	1736
Enterobacter	13518	Clinical	blaOXA	9660	3065
Enterobacter	13518	Clinical	blaPER	9660	6
Enterobacter	13518	Clinical	blaSHV	9660	1807
Enterobacter	13518	Clinical	blaTEM	9660	4006
Enterobacter	13518	Clinical	blaVIM	9660	753
Enterobacter	13518	Clinical	qnrS	9660	1437
Enterococcus	41535	Clinical	blaCMY	23002	0
Enterococcus	41535	Clinical	blaCTX-M	23002	0
Enterococcus	41535	Clinical	blaGES	23002	0
Enterococcus	41535	Clinical	blaIMP	23002	0
Enterococcus	41535	Clinical	blaKPC	23002	1
Enterococcus	41535	Clinical	blaNDM	23002	0
Enterococcus	41535	Clinical	blaOXA	23002	19
Enterococcus	41535	Clinical	blaPER	23002	0
Enterococcus	41535	Clinical	blaSHV	23002	0
Enterococcus	41535	Clinical	blaTEM	23002	14
Enterococcus	41535	Clinical	blaVIM	23002	0
Enterococcus	41535	Clinical	qnrS	23002	0
Escherichia	305599	Clinical	blaCMY	90808	4980
Escherichia	305599	Clinical	blaCTX-M	90808	31513
Escherichia	305599	Clinical	blaGES	90808	17
Escherichia	305599	Clinical	blaIMP	90808	216
Escherichia	305599	Clinical	blaKPC	90808	1449
Escherichia	305599	Clinical	blaNDM	90808	6653
Escherichia	305599	Clinical	blaOXA	90808	14087
Escherichia	305599	Clinical	blaPER	90808	6
Escherichia	305599	Clinical	blaSHV	90808	1084
Escherichia	305599	Clinical	blaTEM	90808	33778
Escherichia	305599	Clinical	blaVIM	90808	116
Escherichia	305599	Clinical	qnrS	90808	6341
Klebsiella	90993	Clinical	blaCMY	60726	1149
Klebsiella	90993	Clinical	blaCTX-M	60726	30637
Klebsiella	90993	Clinical	blaGES	60726	70
Klebsiella	90993	Clinical	blaIMP	60726	841
Klebsiella	90993	Clinical	blaKPC	60726	19701
Klebsiella	90993	Clinical	blaNDM	60726	8829
Klebsiella	90993	Clinical	blaOXA	60726	28181
Klebsiella	90993	Clinical	blaPER	60726	16
Klebsiella	90993	Clinical	blaSHV	60726	53631
Klebsiella	90993	Clinical	blaTEM	60726	34283
Klebsiella	90993	Clinical	blaVIM	60726	973
Klebsiella	90993	Clinical	qnrS	60726	12064
Kluyvera intermedia	30	Clinical	blaCMY	12	0
Kluyvera intermedia	30	Clinical	blaCTX-M	12	1
Kluyvera intermedia	30	Clinical	blaGES	12	0
Kluyvera intermedia	30	Clinical	blaIMP	12	0
Kluyvera intermedia	30	Clinical	blaKPC	12	12
Kluyvera intermedia	30	Clinical	blaNDM	12	0
Kluyvera intermedia	30	Clinical	blaOXA	12	10
Kluyvera intermedia	30	Clinical	blaPER	12	0
Kluyvera intermedia	30	Clinical	blaSHV	12	11
Kluyvera intermedia	30	Clinical	blaTEM	12	11
Kluyvera intermedia	30	Clinical	blaVIM	12	0
Kluyvera intermedia	30	Clinical	qnrS	12	1
Listeria	62362	Clinical	blaCMY	10218	0
Listeria	62362	Clinical	blaCTX-M	10218	0
Listeria	62362	Clinical	blaGES	10218	0
Listeria	62362	Clinical	blaIMP	10218	0
Listeria	62362	Clinical	blaKPC	10218	0
Listeria	62362	Clinical	blaNDM	10218	0
Listeria	62362	Clinical	blaOXA	10218	0
Listeria	62362	Clinical	blaPER	10218	0
Listeria	62362	Clinical	blaSHV	10218	0
Listeria	62362	Clinical	blaTEM	10218	1
Listeria	62362	Clinical	blaVIM	10218	0
Listeria	62362	Clinical	qnrS	10218	0
Morganella	488	Clinical	blaCMY	359	2
Morganella	488	Clinical	blaCTX-M	359	31
Morganella	488	Clinical	blaGES	359	2
Morganella	488	Clinical	blaIMP	359	34
Morganella	488	Clinical	blaKPC	359	23
Morganella	488	Clinical	blaNDM	359	38
Morganella	488	Clinical	blaOXA	359	83
Morganella	488	Clinical	blaPER	359	0
Morganella	488	Clinical	blaSHV	359	4
Morganella	488	Clinical	blaTEM	359	65
Morganella	488	Clinical	blaVIM	359	4
Morganella	488	Clinical	qnrS	359	11
Providencia	671	Clinical	blaCMY	490	70
Providencia	671	Clinical	blaCTX-M	490	38
Providencia	671	Clinical	blaGES	490	0
Providencia	671	Clinical	blaIMP	490	186
Providencia	671	Clinical	blaKPC	490	10
Providencia	671	Clinical	blaNDM	490	154
Providencia	671	Clinical	blaOXA	490	147
Providencia	671	Clinical	blaPER	490	21
Providencia	671	Clinical	blaSHV	490	11
Providencia	671	Clinical	blaTEM	490	53
Providencia	671	Clinical	blaVIM	490	20
Providencia	671	Clinical	qnrS	490	19
Pseudomonas	29317	Clinical	blaCMY	20547	2
Pseudomonas	29317	Clinical	blaCTX-M	20547	41
Pseudomonas	29317	Clinical	blaGES	20547	781
Pseudomonas	29317	Clinical	blaIMP	20547	727
Pseudomonas	29317	Clinical	blaKPC	20547	818
Pseudomonas	29317	Clinical	blaNDM	20547	423
Pseudomonas	29317	Clinical	blaOXA	20547	20317
Pseudomonas	29317	Clinical	blaPER	20547	207
Pseudomonas	29317	Clinical	blaSHV	20547	14
Pseudomonas	29317	Clinical	blaTEM	20547	376
Pseudomonas	29317	Clinical	blaVIM	20547	1788
Pseudomonas	29317	Clinical	qnrS	20547	14
Salmonella	582619	Clinical	blaCMY	114170	1222
Salmonella	582619	Clinical	blaCTX-M	114170	2540
Salmonella	582619	Clinical	blaGES	114170	0
Salmonella	582619	Clinical	blaIMP	114170	0
Salmonella	582619	Clinical	blaKPC	114170	2
Salmonella	582619	Clinical	blaNDM	114170	36
Salmonella	582619	Clinical	blaOXA	114170	930
Salmonella	582619	Clinical	blaPER	114170	0
Salmonella	582619	Clinical	blaSHV	114170	103
Salmonella	582619	Clinical	blaTEM	114170	17093
Salmonella	582619	Clinical	blaVIM	114170	2
Salmonella	582619	Clinical	qnrS	114170	3250
Serratia	3319	Clinical	blaCMY	2167	3
Serratia	3319	Clinical	blaCTX-M	2167	228
Serratia	3319	Clinical	blaGES	2167	5
Serratia	3319	Clinical	blaIMP	2167	142
Serratia	3319	Clinical	blaKPC	2167	244
Serratia	3319	Clinical	blaNDM	2167	54
Serratia	3319	Clinical	blaOXA	2167	337
Serratia	3319	Clinical	blaPER	2167	0
Serratia	3319	Clinical	blaSHV	2167	87
Serratia	3319	Clinical	blaTEM	2167	374
Serratia	3319	Clinical	blaVIM	2167	38
Serratia	3319	Clinical	qnrS	2167	120
Shewanella algae	136	Clinical	blaCMY	76	1
Shewanella algae	136	Clinical	blaCTX-M	76	0
Shewanella algae	136	Clinical	blaGES	76	0
Shewanella algae	136	Clinical	blaIMP	76	0
Shewanella algae	136	Clinical	blaKPC	76	0
Shewanella algae	136	Clinical	blaNDM	76	0
Shewanella algae	136	Clinical	blaOXA	76	76
Shewanella algae	136	Clinical	blaPER	76	0
Shewanella algae	136	Clinical	blaSHV	76	0
Shewanella algae	136	Clinical	blaTEM	76	1
Shewanella algae	136	Clinical	blaVIM	76	0
Shewanella algae	136	Clinical	qnrS	76	0
Shigella	42303	Clinical	blaCMY	17281	61
Shigella	42303	Clinical	blaCTX-M	17281	2844
Shigella	42303	Clinical	blaGES	17281	0
Shigella	42303	Clinical	blaIMP	17281	0
Shigella	42303	Clinical	blaKPC	17281	0
Shigella	42303	Clinical	blaNDM	17281	0
Shigella	42303	Clinical	blaOXA	17281	5403
Shigella	42303	Clinical	blaPER	17281	0
Shigella	42303	Clinical	blaSHV	17281	4
Shigella	42303	Clinical	blaTEM	17281	5287
Shigella	42303	Clinical	blaVIM	17281	1
Shigella	42303	Clinical	qnrS	17281	1902
Staphylococcus	115438	Clinical	blaCMY	72276	0
Staphylococcus	115438	Clinical	blaCTX-M	72276	0
Staphylococcus	115438	Clinical	blaGES	72276	0
Staphylococcus	115438	Clinical	blaIMP	72276	0
Staphylococcus	115438	Clinical	blaKPC	72276	1
Staphylococcus	115438	Clinical	blaNDM	72276	0
Staphylococcus	115438	Clinical	blaOXA	72276	2
Staphylococcus	115438	Clinical	blaPER	72276	0
Staphylococcus	115438	Clinical	blaSHV	72276	1
Staphylococcus	115438	Clinical	blaTEM	72276	88
Staphylococcus	115438	Clinical	blaVIM	72276	0
Staphylococcus	115438	Clinical	qnrS	72276	0
Stenotrophomonas maltophilia	2283	Clinical	blaCMY	872	0
Stenotrophomonas maltophilia	2283	Clinical	blaCTX-M	872	1
Stenotrophomonas maltophilia	2283	Clinical	blaGES	872	1
Stenotrophomonas maltophilia	2283	Clinical	blaIMP	872	0
Stenotrophomonas maltophilia	2283	Clinical	blaKPC	872	0
Stenotrophomonas maltophilia	2283	Clinical	blaNDM	872	0
Stenotrophomonas maltophilia	2283	Clinical	blaOXA	872	4
Stenotrophomonas maltophilia	2283	Clinical	blaPER	872	0
Stenotrophomonas maltophilia	2283	Clinical	blaSHV	872	0
Stenotrophomonas maltophilia	2283	Clinical	blaTEM	872	0
Stenotrophomonas maltophilia	2283	Clinical	blaVIM	872	0
Stenotrophomonas maltophilia	2283	Clinical	qnrS	872	0
Vibrio	22978	Clinical	blaCMY	6131	4
Vibrio	22978	Clinical	blaCTX-M	6131	5
Vibrio	22978	Clinical	blaGES	6131	0
Vibrio	22978	Clinical	blaIMP	6131	0
Vibrio	22978	Clinical	blaKPC	6131	0
Vibrio	22978	Clinical	blaNDM	6131	3
Vibrio	22978	Clinical	blaOXA	6131	26
Vibrio	22978	Clinical	blaPER	6131	7
Vibrio	22978	Clinical	blaSHV	6131	0
Vibrio	22978	Clinical	blaTEM	6131	84
Vibrio	22978	Clinical	blaVIM	6131	0
Vibrio	22978	Clinical	qnrS	6131	54
